# Supplementary material for: Treatment of Hypovitaminosis D Is Associated with Improvement in Anemia of Inflammation in Patients with Decompensated Cirrhosis
Source: Med Sci (Basel). 2026 May 21;14(2):267. doi: 10.3390/medsci14020267 (PMC13214777; doi:10.3390/medsci14020267)
Supplement: Supplementary file 1 [file medsci-14-00267-s001.zip]

Archive with 1 entries (1 files):
- medsci-4242374-supplementary.pdf
